# Supplementary material for: Airfall volume of the 15 January 2022 eruption of Hunga volcano estimated from ocean color changes
Source: Bull Volcanol. 2024 May 29;86(6):59. doi: 10.1007/s00445-024-01744-6 (PMC11136759; doi:10.1007/s00445-024-01744-6)
Supplement: Supplementary file 2 — Supplementary file2 (XLSX 25 KB) [file 445_2024_1744_MOESM2_ESM.xlsx]

## Sheet: Hunga_Deposits
Airfall volume of the 15 January 2022 eruption of Hunga volcano estimated from ocean color changes, Bulletin of Volcanology
Liam Kelly1*, Kristen Fauria1, Michael Manga2, Shane Cronin3, Folauhola Helina Latu’ila4, Joali Paredes-Mariño3, Tushar Mittal5, Ralf Bennartz1
1Department of Earth and Environmental Sciences, Vanderbilt University, Nashville, TN, USA; lj.kelly@vanderbilt.edu, 2Department of Earth and Planetary Science, University of California, Berkeley, Berkeley, California, USA, 3School of Environment, University of Auckland, Auckland, New Zealand, 4Tonga Geological Services, Nuku’alofa, Ministry of Natural Resources, the Kingdom of Tonga, 5Department…
Sample number	Island	Date	Latitude	Longitude	Collector	Distance from vent (km)	Bearing from vent (degrees)	Total Field Thickness (cm)	Field Collection Area (cm2)	Field Mass (g)	Reliable total mass measurement (1= reliable, 0 = not reliable)	Field Bulk Density (g/cm3)	Field Porosity	Skeletal Density (g/cm3)	Laboratory Bulk Density (g/cm3)	Laboratory Porosity	Used in Analysis	Specific Location Information	Location comment	Sample comment
nd	Vava'u	2022-01-16	-18.6488	-173.982	nd	257.67	34.93	0.01	nd	nd	nd	nd	nd	nd	nd	nd	1	Neiafu	Ash only observable as a light dusting (not a complete layer) on rooftops in the morning of the 16th, disappeared with the first rain
HT1	Tongatapu	2022-01-22	-21.2427	-175.141	New Zealand Defence Force Squadron 40	84.2	161.44	2.5	nd	~200	0	nd	nd	nd	nd	nd	0	Fua'amotu airport	Grass on SE side of main Airport apron, swept into a pile in grass	Fine-grained, air dry, few fine lapilli, poorly sorted, uncontaminated
HT4	Nomuka	01/24/2022-01/28/2022	-20.261	-174.798	Latter-Day Saints Church	69.9	62.44	2.5	nd	~2000	0	nd	nd	2.68408	1.1092	0.586748	1	Latter-Day Saints Church	Taken after a few days of rain	Fine ash, moderately well sorted, few fines, no lapilli, Moist, contains some foreign material (soil, calcareous sand)
HT5	Nomuka	01/24/2022-01/28/2023	-20.2598	-174.795	Pentecost Church	69.5	62.43	2.5	nd	~500	0	nd	nd	2.68258	1.12017	0.582429	1	Pentecost Church	Taken after a few days of rain	Fine ash, moderately well sorted, few fines, no lapilli, Moist, contains some foreign material (soil, calcareous sand)
HT6	Nomuka	01/24/2022-01/28/2024	-20.2623	-174.796	District Officer	69.55	63.72	nd	nd	nd	nd	nd	nd	2.64381	1.1294	0.572814	0	District Officer Residence	nd	nd
HT7	Fonoifua	01/24/2022-01/28/2025	-20.2803	-174.635	Government Primary School	84.2	69.13	2.5	nd	~2000	0	nd	nd	2.61226	1.09253	0.581767	1	Government Primary School	Taken after a few days of rain	Fine ash, moderately well sorted, few fines, no lapilli, Moist, contains some foreign material (soil, calcareous sand)
HT8	Tungua	01/24/2022-01/28/2026	-20.0143	-174.76	Unknown Collector	88.6	47.78	1.5	nd	~2000	0	nd	nd	2.66576	1.16597	0.562614	1	Large school building	Taken after a few days of rain	Fine ash, moderately well sorted, few fines, no lapilli, Moist, contains some foreign material (soil, calcareous sand)
HT9	Tongatapu	2022-01-28	-21.1423	-175.212	Taaniela Kula	69.29	164.32	nd	nd	nd	nd	nd	nd	2.54617	0.968067	0.619795	0	Tonga Geological Service Office	nd	nd
HT13	Tongatapu	2022-03-25	-21.0643	-175.324	Shane Cronin, Folauhola Helina Latu’ila	57.15	173.12	2.5	nd	nd	nd	nd	nd	nd	nd	nd	0	Ha'atafu	Abel Tasman landing Ha'atafu N end	1.8 cm coarse ash, likley washed through
HT15	Tongatapu	2022-03-25	-21.0643	-175.324	Shane Cronin, Folauhola Helina Latu’ila	57.15	173.12	2.7	900	2225	1	0.915638	0.653167	nd	nd	nd	1	Ha'atafu	Abel Tasman landing Ha'atafu N end	2.5 cm thick, inside house, 2 layers
HT18	Tongatapu	2022-03-25	-21.0709	-175.33	Shane Cronin, Folauhola Helina Latu’ila	57.74	173.96	1.5	1764	1135	0	0.428949	0.837519	nd	nd	nd	0	Ha'atafu Village	40 cm high plastic container with ash	~1.5-2 cm, wet
HT19	Tongatapu	2022-03-25	-21.0709	-175.33	Shane Cronin, Folauhola Helina Latu’ila	57.74	173.96	2	2000	1409	0	0.35225	0.866572	nd	nd	nd	1	Ha'atafu Village	Concrete pad	fine ash base
HT23	Tongatapu	2022-03-25	-21.0981	-175.339	Shane Cronin, Folauhola Helina Latu’ila	60.69	175.05	2.5	2610	2251	0	0.344981	0.869325	nd	nd	nd	0	Kolovai	Old house roof, concrete, rim on edge	~2.5 cm deposit
HT24	Tongatapu	2022-03-25	-21.0981	-175.339	Shane Cronin, Folauhola Helina Latu’ila	60.69	175.05	2.5	3363	1927	0	0.2292	0.913182	nd	nd	nd	1	Kolovai	Old house roof, concrete, rim on edge	~2.5 cm deposit
HT30	Tongatapu	2022-03-26	-21.0773	-175.341	Shane Cronin, Folauhola Helina Latu’ila	58.44	174.98	2.7	900	1010	0	0.415638	0.842561	nd	nd	nd	0	Otuhaka	Total fall thickness	nd
HT36	Tongatapu	2022-03-28	-21.1376	-175.337	Shane Cronin, Folauhola Helina Latu’ila	65.02	175.32	2.5	1440	1560	1	0.433333	0.835859	nd	nd	nd	1	Kala'au Village	Total fall thickness	nd
HT39	Tongatapu	2022-03-28	-21.144	-175.332	Shane Cronin, Folauhola Helina Latu’ila	65.76	174.92	2.5	2500	3446	1	0.55136	0.791152	nd	nd	nd	0	Fahefa	Concrete pad	Bulk sample
HT40	Tongatapu	2022-03-28	-21.159	-175.314	Shane Cronin, Folauhola Helina Latu’ila	67.59	173.45	2.5	1600	1437	0	0.35925	0.86392	nd	nd	nd	1	Vaotu'u	Concrete pad	Bulk sample, ~2.5 cm finer grained at the base
HT42	Tongatapu	2022-03-28	-21.1833	-175.282	Shane Cronin, Folauhola Helina Latu’ila	70.75	171.1	2.5	900	1076	1	0.478222	0.818855	nd	nd	nd	1	Ha'akame	Concrete pad	Ash bulk dmax 1.5 cm
HT43	Tongatapu	2022-03-28	-21.1882	-175.271	Shane Cronin, Folauhola Helina Latu’ila	71.44	170.28	2.5	900	923	0	0.410222	0.844613	nd	nd	nd	0	Utulau	Concrete pad	Bulk sample
HT44	Tongatapu	2022-03-28	-21.2033	-175.232	Shane Cronin, Folauhola Helina Latu’ila	73.96	167.28	2	2500	2154	1	0.4308	0.836818	nd	nd	nd	1	Keleti resort	Total fall thickness	nd
HT46	Tongatapu	2022-03-29	-21.164	-175.233	Shane Cronin, Folauhola Helina Latu’ila	69.53	166.81	2	2500	1942	1	0.3884	0.852879	nd	nd	nd	0	Opp King George Villa	Concrete pad with edges, dmax 1.5 cm	Bulk ash
HT50a	Tongatapu	2022-03-29	-21.2535	-175.168	Shane Cronin, Folauhola Helina Latu’ila	80.86	163.75	2	299	235	0	0.392977	0.851145	nd	nd	nd	0	'Ahononou Quarry	Plastic surface depression	Bulk ash
HT50b	Tongatapu	2022-03-29	-21.2535	-175.168	Shane Cronin, Folauhola Helina Latu’ila	80.86	163.75	2	320	282	0	0.440625	0.833097	nd	nd	nd	0	'Ahononou Quarry	Plastic surface depression	Bulk ash
HT50c	Tongatapu	2022-03-29	-21.2535	-175.168	Shane Cronin, Folauhola Helina Latu’ila	80.86	163.75	2	320	278	0	0.434375	0.835464	nd	nd	nd	1	'Ahononou Quarry	Plastic surface depression	Bulk ash
HT51	Tongatapu	2022-03-29	-21.2535	-175.168	Shane Cronin, Folauhola Helina Latu’ila	80.86	163.75	2	900	788	0	0.437778	0.834175	nd	nd	nd	1	'Ahononou Quarry	Concrete pad	Gritty, contanminated
HT52	Tongatapu	2022-03-29	-21.2583	-175.151	Shane Cronin, Folauhola Helina Latu’ila	81.74	162.67	2	1600	1489	1	0.465313	0.823745	nd	nd	nd	1	Fua'amotu	Concrete floor, construction site	Mixed with sand, seperated before weighing
HT53	Tongatapu	2022-03-29	-21.2628	-175.142	Shane Cronin, Folauhola Helina Latu’ila	82.52	162.15	2	1600	1029	0	0.321562	0.878196	nd	nd	nd	0	Fua'amotu	Concrete floor construction site	Clean
HT54	Tongatapu	2022-03-29	-21.2676	-175.126	Shane Cronin, Folauhola Helina Latu’ila	83.54	161.17	2	1534	850	0	0.277053	0.895056	nd	nd	nd	0	Nakolo	Concrete porch	dmax 0.6 cm
HT55	Tongatapu	2022-03-29	-21.2477	-175.111	Shane Cronin, Folauhola Helina Latu’ila	82.04	159.67	2	1600	865	0	0.270313	0.897609	nd	nd	nd	1	Hamula	Old house, no roof	dmax 0.8 cm
HT56	Tongatapu	2022-03-29	-21.2415	-175.109	Shane Cronin, Folauhola Helina Latu’ila	82.82	159.16	2	2500	1578	0	0.3156	0.880455	nd	nd	nd	0	Ha'asini -Lavengatonga	Church under construction	Great sample
HT58	Tongatapu	2022-03-29	-21.2127	-175.11	Shane Cronin, Folauhola Helina Latu’ila	78.36	158.64	2	900	959	1	0.532778	0.79819	nd	nd	nd	1	Fatumu	Concrete pad +edges	Good sample
HT59	Tongatapu	2022-03-29	-21.1851	-175.122	Shane Cronin, Folauhola Helina Latu’ila	75.11	158.68	1.5	1600	1123	0	0.467917	0.822759	nd	nd	nd	1	Mu'a Station TCC	Concrete pad, 1.5 cm thick	dmax 1 cm
HT60	Tongatapu	2022-03-29	-21.1922	-175.131	Shane Cronin, Folauhola Helina Latu’ila	75.83	159.34	2	1600	1103	0	0.344687	0.869437	nd	nd	nd	0	Alaki	Concrete floor, abandoned building	Total
HT62	Tongatapu	2022-03-29	-21.1979	-175.148	Shane Cronin, Folauhola Helina Latu’ila	75.55	160.89	2	900	656	0	0.364444	0.861953	nd	nd	nd	1	Holonga	Tile floor, house	Clean
HT71	Tongatapu	2022-03-30	-21.1326	-175.054	Shane Cronin, Folauhola Helina Latu’ila	72.81	151.78	1.5	900	475	0	0.351852	0.866723	nd	nd	nd	0	Afa	Concrete pad	~1.5 cm fine grained, poor
HT74	Tongatapu	2022-03-30	-21.1252	-175.109	Shane Cronin, Folauhola Helina Latu’ila	69.89	155.41	1.5	900	626	0	0.463704	0.824355	nd	nd	nd	0	Manuka-Navutoka	Concrete pad	Clean
HT75	Tongatapu	2022-03-30	-21.1316	-175.122	Shane Cronin, Folauhola Helina Latu’ila	69.63	156.79	1.5	900	644	0	0.477037	0.819304	nd	nd	nd	0	Niutao Station TCC	Concrete pad	~1.5 cm, poor
HT76	Tongatapu	2022-03-30	-21.1508	-175.126	Shane Cronin, Folauhola Helina Latu’ila	71.4	157.85	1.5	900	1057	1	0.782963	0.703423	nd	nd	nd	1	Nukuleka	Catholic church grounds concrete	Overthickend
HT77	Tongatapu	2022-03-30	-21.1662	-175.112	Shane Cronin, Folauhola Helina Latu’ila	73.59	157.26	1.8	900	627	0	0.387037	0.853395	nd	nd	nd	0	Hoi	Concrete pad	poor
HT78	Tongatapu	2022-03-30	-21.1959	-175.174	Shane Cronin, Folauhola Helina Latu’ila	74.43	162.85	1.5	1250	811	0	0.432533	0.836162	nd	nd	nd	1	Vaini	Old house, no roof	poor
HT79	Tongatapu	2022-03-31	-21.1347	-175.197	Shane Cronin, Folauhola Helina Latu’ila	67.23	163.1	2.5	900	865	1	0.384444	0.854377	nd	nd	nd	0	Nuku'alofa City	Digicel carpark, smooth concrete	good sample
HT80	Tongatapu	2022-03-31	-21.1227	-175.226	Shane Cronin, Folauhola Helina Latu’ila	65.13	165.2	2.5	900	876	0	0.389333	0.852525	nd	nd	nd	1	Sopu	Concrete pad next to Min Fisheries	poor
HT81	Tongatapu	2022-03-31	-21.1308	-175.239	Shane Cronin, Folauhola Helina Latu’ila	65.66	166.58	2.5	900	910	1	0.404444	0.846801	nd	nd	nd	1	Puke	Concrete pad	Good sample
HT83a	Tongatapu	2022-03-31	-21.1367	-175.255	Shane Cronin, Folauhola Helina Latu’ila	65.97	168.06	2.5	900	1443	1	0.641333	0.757071	nd	nd	nd	1	Sia'atoutai	Total fall thickness	nd
HT85	Tongatapu	2022-03-31	-21.1338	-175.282	Shane Cronin, Folauhola Helina Latu’ila	65.08	170.42	2	900	1084	1	0.602222	0.771886	nd	nd	nd	0	Matafonua	Concrete pad, near church	~2 cm deposit
HT86	Tongatapu	2022-03-31	-21.1313	-175.306	Shane Cronin, Folauhola Helina Latu’ila	64.8	172.5	2	900	1211	1	0.672778	0.74516	nd	nd	nd	0	Nukunuku	Old shop front, concrete	Dirty deposit
HT89b	Tongatapu	2022-03-31	-21.1412	-175.314	Shane Cronin, Folauhola Helina Latu’ila	65.72	173.14	2.5	2206.18	2926	1	0.530509	0.799049	nd	nd	nd	0	Matahau	Total fall thickness	nd
HT90	Tongatapu	2022-03-31	-21.1548	-175.285	Shane Cronin, Folauhola Helina Latu’ila	67.11	171.1	2.5	900	985	1	0.437778	0.834175	nd	nd	nd	0	Makapaeo	Concrete pad at Lord Vaea's house	Good sample
HT91	Tongatapu	2022-04-01	-21.1703	-175.185	Shane Cronin, Folauhola Helina Latu’ila	71.17	162.96	2	900	1146	1	0.636667	0.758838	nd	nd	nd	0	Folaha swamp	Concrete pad house	poor
HT92	Tongatapu	2022-04-01	-21.1696	-175.204	Shane Cronin, Folauhola Helina Latu’ila	70.58	164.45	2	1152	1486	1	0.644965	0.755695	nd	nd	nd	0	TGS Seismic stn	Aluminium roof of vault	poor
HT93a	Tongatapu	2022-04-01	-21.1768	-175.171	Shane Cronin, Folauhola Helina Latu’ila	72.3	161.97	2	900	1004	1	0.557778	0.788721	nd	nd	nd	1	Longoteme	Building site	Wet area, poor
HT93b	Tongatapu	2022-04-01	-21.1768	-175.171	Shane Cronin, Folauhola Helina Latu’ila	72.3	161.97	2	1050	1767	1	0.841429	0.681277	nd	nd	nd	0	Longoteme	Building site	Dry area, poor
HT94	Tongatapu	2022-04-01	-21.1786	-175.17	Shane Cronin, Folauhola Helina Latu’ila	72.54	161.95	2	900	1325	1	0.736111	0.72117	nd	nd	nd	0	E Longoteme	Concrete pad	Good sample
HT96	Tongatapu	2022-04-01	-21.2143	-175.141	Shane Cronin, Folauhola Helina Latu’ila	77.24	160.82	2.5	900	1373	1	0.610222	0.768855	nd	nd	nd	0	Pelehake	Old gas station	Few fines
HT99	Tongatapu	2022-04-01	-21.1538	-175.175	Shane Cronin, Folauhola Helina Latu’ila	69.78	161.75	2	900	1435	1	0.797222	0.698022	nd	nd	nd	1	E Nuku'alofa	Building site	Good sample, 2 cm+
HT103	Tau	2022-04-02	-21.0213	-175.005	Shane Cronin	65.08	142.59	3	200	352	1	0.586667	0.777778	nd	nd	nd	1	Island	Under coconut tree	Nice sample
HT104	Nuku	2022-04-02	-21.0888	-175.024	Shane Cronin	70.04	147.49	2.8	25	55	1	0.785714	0.702381	nd	nd	nd	1	Old resort	Concrete pad	Top ash 1.5 cm, likley washed through
HT115	Nomuka	2022-04-18	-20.2622	-174.794	Shane Cronin, Folauhola Helina Latu’ila	70	62.68	2.5	900	1200	1	0.533333	0.79798	nd	nd	nd	1	Nomuka village, west end	Concrete pad beside a house	Bulk ash good sample
HT116a	Nomuka	2022-04-18	-20.2591	-174.797	Shane Cronin, Folauhola Helina Latu’ila	69.83	63.21	3.5	nd	nd	nd	nd	nd	nd	nd	nd	1	Nomuka village opposite church east of small lake	Concrete monument step, undisturbed - total thickness is 3.5 cm	Basal ash clean samples
HT117_tot	Nomuka-iki	2022-04-18	-20.2836	-174.806	Shane Cronin, Folauhola Helina Latu’ila	67.8	63.98	4	nd	nd	nd	nd	nd	nd	nd	nd	1	Southern Hill of Nomuka-iki	Soil section with thin coral sand (tsunami deposit) with ash on top - total thickness is 4.5 cm	Grey med coarse ash poorly sorted
HT120a	Fonoi	2022-04-18	-20.2791	-174.632	Shane Cronin, Folauhola Helina Latu’ila	84.56	68.76	2.5	900	1590	1	0.706667	0.732323	nd	nd	nd	1	Water storage on hill above village	Sample from roof, bulk	Bulk sample
HT121	Tungua	2022-04-19	-20.0163	-174.766	Shane Cronin, Folauhola Helina Latu’ila	88.23	47.34	1.5	nd	nd	nd	nd	nd	nd	nd	nd	1	Refuge point farm	Sample from soil/between plants	Med-fine ash, coarser at base - poor
HT123	Tungua	2022-04-19	-20.018	-174.762	Shane Cronin, Folauhola Helina Latu’ila	88.51	47.54	1.5	nd	nd	nd	nd	nd	nd	nd	nd	1	back of village	On top of fiberglass water tank (covered over by solar panel later)	nd
HT125	Tungua	2022-04-19	-20.0173	-174.76	Shane Cronin, Folauhola Helina Latu’ila	88.56	47.62	1	442	210	1	0.475113	0.820033	nd	nd	nd	1	boat in mid village	Ash on boat, protected by wooden hatch cover	Bulk sample
HT126	Tungua	2022-04-19	-20.0173	-174.76	Shane Cronin, Folauhola Helina Latu’ila	88.56	47.62	1	196	119	0	0.607143	0.770022	nd	nd	nd	1	boat in mid village	Ash on boat, protected by wooden hatch cover	Bulk sample
HT128	Tonumea	2022-04-19	-20.4612	-174.762	Shane Cronin	66.3	81.34	3	nd	nd	nd	nd	nd	nd	nd	nd	1	forest above south coast	In shadow of palm tree stump	Bulk sample on leaves/soil surface
HT129	Tonumea	2022-04-19	-20.4612	-174.762	Shane Cronin	66.3	81.34	4	nd	nd	nd	nd	nd	nd	nd	nd	1	forest above south coast	In shadow of palm tree stump	Bulk sample on leaves/soil surface
HT131	Atata	2022-04-23	-21.0568	-175.258	Shane Cronin	57.22	166.51	2.5	nd	nd	nd	nd	nd	nd	nd	nd	1	Resort	Below gap in resort roof	Good clean bulk sample
S4	Eua	2022-06-13	-21.3401	-174.95	Folauhola Helina Latu’ila	98.19	152.64	1.5	900	1074	1	0.795556	0.698653	nd	nd	nd	1	nd	nd	nd
S3	Eua	2022-06-16	-21.3629	-174.956	Folauhola Helina Latu’ila	100.09	153.67	1.8	900	1041	1	0.642593	0.756594	nd	nd	nd	1	nd	nd	nd
