# Supplementary material for: Airfall volume of the 15 January 2022 eruption of Hunga volcano estimated from ocean color changes
Source: Bull Volcanol. 2024 May 29;86(6):59. doi: 10.1007/s00445-024-01744-6 (PMC11136759; doi:10.1007/s00445-024-01744-6)
Supplement: Supplementary file 3 — Supplementary file3 (XLSX 37 KB) [file 445_2024_1744_MOESM3_ESM.xlsx]

## Sheet: Sheet1
Airfall volume of the 15 January 2022 eruption of Hunga volcano estimated from ocean color changes, Bulletin of Volcanology
Liam Kelly1*, Kristen Fauria1, Michael Manga2, Shane Cronin*3, Folauhola Helina Latu’ila4, Joali Paredes-Mariño3, Tushar Mittal5, Ralf Bennartz1
1Department of Earth and Environmental Sciences, Vanderbilt University, Nashville, TN, USA; lj.kelly@vanderbilt.edu, 2Department of Earth and Planetary Science, University of California, Berkeley, Berkeley, California, USA, 3School of Environment, University of Auckland, Auckland, New Zealand; s.cronin@auckland.ac.nz, 4Tonga Geological Services, Nuku’alofa, Ministry of Natural Resources, the King…
	Logarithmic Phi				Geometric um
	Folk and Ward, 1957 Method: Results = to Gradistat (Logarithmic)				Folk and Ward, 1957 Method: Results = to Gradistat (Geometric)
Experiment	Mean Mz, M	Std Dev, Sigma	Skeweness	Kurtosis	Mean Mz, M	Std Dev, Sigma	Skeweness	Kurtosis
	STATISTICS FOR WT.%
HT4_Wt%	3.57392	1.88343	0.157357	0.99801	83.9735	3.68952	-0.157357	0.99801
HT6_Wt%	3.56464	2.20312	0.107815	0.981208	84.5154	4.60473	-0.107815	0.981208
HT7_Wt%	3.06955	2.45811	0.0225338	0.995208	119.117	5.49495	-0.0225338	0.995208
HT8_Wt%	3.12309	2.05255	0.157031	1.04334	114.777	4.14839	-0.157031	1.04334
HT9_Wt%	2.57127	2.61314	0.112506	0.928919	168.256	6.11836	-0.112506	0.928919
HT23	1.70889	2.36471	0.213184	0.935955	305.896	5.15048	-0.213184	0.935955
HT89A	2.1032	2.51066	0.127463	0.850766	232.742	5.69882	-0.127463	0.850766
HT89B	1.52801	1.71589	0.123325	1.09352	346.755	3.28499	-0.123325	1.09352
	HT4	HT6	HT7	HT8	HT9	HT23	HT89A	HT89B
	Wt. [%]	Wt. [%]	Wt. [%]	Wt. [%]	Wt. [%]	Wt. [%]	Wt. [%]	Wt. [%]
< 63um	39.2399	40.9475	35.6695	31.8402	28.1317	18.2549	24.1717	9.58182
<= 63um	49.2428	49.5573	43.4613	39.963	33.8992	23.1283	29.6888	13.6477
> 2mm	0.037123	0.0536097	0.984947	0.08526	1.96425	3.19655	2.66204	2.12079
>= 2mm	0.0928074	0.491422	3.30857	0.576759	5.11513	9.40848	8.26711	4.66885
Packing DENSITY- No tapped (Average) (Bulk density)
Sample	HT4	HT6	HT7	HT8	HT9	HT23_100cc	HT89A_100cc	HT89B_100cc
Density [g/cm3]	1.1092	1.1294	1.09253	1.16597	0.968067	1.12665	1.23107	1.1362
Weighted average SKELETAL DENSITY
Sample	HT4	HT6	HT7	HT8	HT9
Density [g/cm3]	2.73205	2.71136	2.62908	2.70595	2.60248

## Sheet: Sieving
GRAIN SIZE DISTRIBUTION
	Sample	HT9
log(2)d	size (larger than) [um]	Wt. [%]
-7.5	181019	0
-7	128000	0
-6.5	90509.7	0
-6	64000	0
-5.5	45254.8	0
-5	32000	0
-4.5	22627.4	0
-4	16000	0
-3.5	11313.7	0
-3	8000	0
-2.48543	5600	0
-2	4000	0.272672
-1.48543	2800	1.69158
-1	2000	3.15088
-0.485427	1400	5.19592
0	1000	6.8673
0.498179	708	9.05373
0.997117	501	10.0535
1.49411	355	9.7556
1.99424	251	12.2248
2.49005	178	10.6342
2.9885	126	7.66512
3.48843	89.1	7.7964
3.98622	63.1	2.64088
4.48358	44.7	12.9974
4.98393	31.6	0
5.48036	22.4
5.98393	15.8
6.48036	11.2
6.97665	7.94
7.47521	5.62
7.97302	3.98
8.47009	2.82
8.97302	1.99
9.47009	1.41
9.96578	1
10.464	0.708
10.9629	0.501
11.4599	0.355
11.96	0.251
12.4558	0.178
12.9543	0.126
13.4542	0.0891
	Total	100
	Max concentration	12.9974

## Sheet: Malvern
GRAIN SIZE DISTRIBUTION
	Sample	HT9
log(2)d	size (larger than) [um]	Vol. [%]
-7.5	181019	0
-7	128000	0
-6.5	90509.7	0
-6	64000	0
-5.5	45254.8	0
-5	32000	0
-4.5	22627.4	0
-4	16000	0
-3.5	11313.7	0
-3	8000	0
-2.48543	5600	0
-2	4000	0
-1.48543	2800	0
-1	2000	0
-0.485427	1400	0
0	1000	0
0.498179	708	5.74823
0.997117	501	8.45762
1.49411	355	9.52905
1.99424	251	9.29759
2.49005	178	8.70308
2.9885	126	8.23083
3.48843	89.1	7.77631
3.98622	63.1	7.23872
4.48358	44.7	6.64607
4.98393	31.6	5.96009
5.48036	22.4	5.14158
5.98393	15.8	4.23441
6.48036	11.2	3.3347
6.97665	7.94	2.57592
7.47521	5.62	2.07287
7.97302	3.98	1.70422
8.47009	2.82	1.31969
8.97302	1.99	0.975305
9.47009	1.41	0.710246
9.96578	1	0.33319
10.464	0.708	0.0102664
10.9629	0.501	0
11.4599	0.355	0
11.96	0.251	0
12.4558	0.178	0
12.9543	0.126	0
13.4542	0.0891	0
	Total	100
	Max concentration	9.52905

## Sheet: GSD_wt_full_spectrum
GRAIN SIZE DISTRIBUTION
	Sample	HT9
log(2)d	size (larger than) [um]	Wt. [%]
log2_d	size_um	wt_p_HT9
-6	64000	0
-5.5	45254.8	0
-5	32000	0
-4.5	22627.4	0
-4	16000	0
-3.5	11313.7	0
-3	8000	0
-2.48543	5600	0
-2	4000	0.272672
-1.48543	2800	1.69158
-1	2000	3.15088
-0.485427	1400	5.19592
0	1000	6.8673
0.498179	708	9.05373
0.997117	501	6.27027
1.49411	355	7.07186
1.99424	251	7.05937
2.49005	178	6.76729
2.9885	126	6.50217
3.48843	89.1	6.19775
3.98622	63.1	5.76747
4.48358	44.7	5.33904
4.98393	31.6	4.78797
5.48036	22.4	4.13043
5.98393	15.8	3.40166
6.48036	11.2	2.67889
6.97665	7.94	2.06934
7.47521	5.62	1.66522
7.97302	3.98	1.36906
8.47009	2.82	1.06016
8.97302	1.99	0.783499
9.47009	1.41	0.570567
9.96578	1	0.267664
10.464	0.708	0.00824736
10.9629	0.501	0
	Total	100
	Max concentration	9.05373
