# Supplementary material for: Airfall volume of the 15 January 2022 eruption of Hunga volcano estimated from ocean color changes
Source: Bull Volcanol. 2024 May 29;86(6):59. doi: 10.1007/s00445-024-01744-6 (PMC11136759; doi:10.1007/s00445-024-01744-6)
Supplement: Supplementary file 4 — Supplementary file4 (XLSX 11 KB) [file 445_2024_1744_MOESM4_ESM.xlsx]

## Sheet: Sheet1
Airfall volume of the 15 January 2022 eruption of Hunga volcano estimated from ocean color changes, Bulletin of Volcanology
Liam Kelly1*, Kristen Fauria1, Michael Manga2, Shane Cronin3, Folauhola Helina Latu’ila4, Joali Paredes-Mariño3, Tushar Mittal5, Ralf Bennartz1
1Department of Earth and Environmental Sciences, Vanderbilt University, Nashville, TN, USA; lj.kelly@vanderbilt.edu, 2Department of Earth and Planetary Science, University of California, Berkeley, Berkeley, California, USA, 3School of Environment, University of Auckland, Auckland, New Zealand, 4Tonga Geological Services, Nuku’alofa, Ministry of Natural Resources, the Kingdom of Tonga, 5Department…
Parameter	Value	Use	units
𝜃	3.07	Weibull	cm
𝜆	220.93	Weibull	km
n	1.69	Weibull
Tpl	55.02	Power-law	cm/(km^-m)
m	0.67	Power-law
B	0.1	Power-law	km
C	360-1000	Power-law	km
T0	7.12	Exponential	cm
k	0.0085	Exponential	1/km
